# Supplementary material for: canSAR: update to the cancer translational research and drug discovery knowledgebase
Source: Nucleic Acids Res. 2020 Nov 21;49(D1):D1074–82. doi: 10.1093/nar/gkaa1059 (PMC7778970; doi:10.1093/nar/gkaa1059)
Supplement: gkaa1059_Supplemental_Files [file gkaa1059_supplemental_files.zip]

Archive with 2 entries (2 files):
- canSAR_NAR_2020_Supplementary_Figures.pptx
- Supplementary Figures.docx
